# Supplementary material for: Effects of a Saccharomyces cerevisiae Fermentation Product on Diet Palatability and Feline Intestinal Health, Immunity, and Microbiome
Source: Animals (Basel). 2025 Aug 30;15(17):2551. doi: 10.3390/ani15172551 (PMC12427462; doi:10.3390/ani15172551)
Supplement: Supplementary file 1 [file animals-15-02551-s001.zip]

Archive with 1 entries (1 files):
- animals-3665320-supplementary.pdf
